# Supplementary material for: Accuracy of a reverse dot blot hybridization assay for simultaneous detection of the resistance of four anti-tuberculosis drugs in Mycobacterium tuberculosis isolated from China
Source: Infect Dis Poverty. 2020 Apr 16;9:38. doi: 10.1186/s40249-020-00652-z (PMC7164301; doi:10.1186/s40249-020-00652-z)
Supplement: Supplementary file 1 — Additional file 1: Supplemental Table 1 Interpretations of the RDBH assay, the phenotypic resistance and sequencing results for 41 Mycobacterium tuberculosis in Fig. 1. [file 40249_2020_652_MOESM1_ESM.xlsx]

## Sheet: Sheet2
Supplemental Table 1 Interpretations of the RDBH assay, the phenotypic resistance and sequencing results for 41 M. tuberculosis in Figure 1
lanes	Strain No.	Probes associated with Resistance*				Drug resistance predicted by RDBH	Phenotypic resistance	Sequencing results
		RIF	INH	SM	EMB			rpoB (RIF)	katG (INH)	inhA promoter (INH)	ahpC (INH)	rpsL (SM)	rrs (SM)	embB (EMB)
1	H37Rv	none	none	none	none	Pan-susceptible	Pan-susceptible	WT	WT	WT	WT	WT	WT	WT
2	H37Rv	none	none	none	none	Pan-susceptible	Pan-susceptible	WT	WT	WT	WT	WT	WT	WT
3	negaitive control	—	—	—	—	—	—	—	—	—	—	—	—	—
4	ICDC01	none	1.katG 315 AGC-ACC+	1. rrs 513 A-C +	none	INH+SM	INH+SM	WT	315 AGC-ACC	WT	WT	WT	513 A-C	WT
5	ICDC02	1. rpoB 526 CAC-GAC+	1.katG 315 AGC-ACC+	1.rpsL 43 AAG-AGG+	none	RIF+INH+SM	RIF+INH+SM	526 CAC-GAC	315 AGC-ACC	WT	WT	43 AAG-AGG	WT	WT
6	ICDC03	1.rpoB 531 TCG-TTG+	none	1.rpsL 39-44 WT-; 2. rpsL 86-90 WT -; 3. rrs 509-525 WT -	none	RIF+SM	RIF+SM	531 TCG-TTG	WT	WT	WT	88 AAG-ATG	WT	WT
7	ICDC04	none	1. katG 313-317 WT-	1.rpsL 43 AAG-AGG+; 2. rpsL 88 AAG-AGG +	1. embB 306 ATG-GTG+	INH+SM+EMB	INH+SM+EMB	WT	315 AGC-AAC	WT	WT	43 AAG-AGG	WT	306 ATG-GTG
8	ICDC05	1.rpoB 531 TCG-TTG+	1. ahpC (-52) C-T +	1.rpsL 39-44 WT-;	none	RIF+INH+SM	RIF+INH+SM	531 TCG-TTG	WT	WT	(-52) C-T	43 AAG-AGG	WT	WT
9	ICDC06	1. rpoB 526 CAC-TAC+	1.katG 315 AGC-ACC+	none	none	RIF+INH	RIF+INH	526 CAC-TAC	315 AGC-ACC	WT	WT	WT	WT	WT
10	ICDC07	1.rpoB 531 TCG-TTG+	1. katG 313-317 WT-	none	none	RIF+INH	RIF+INH	531 TCG-TTG	315 AGC-AAC	WT	WT	WT	WT	WT
11	ICDC08	1. rpoB 526 CAC-GAC+	1.katG 315 AGC-ACC+	1. rpsL 43 AAG-AGG +	1. embB 306 ATG-GTG+	RIF+INH+SM+EMB	RIF+INH+SM+EMB	526 CAC-GAC	315 AGC-ACC	WT	WT	43 AAG-AGG	WT	306 ATG-GTG
12	ICDC09	1.rpoB 531 TCG-TTG+	none	none	1. embB 303-307 WT -	RIF+EMB	RIF	531 TCG-TTG	WT	WT	WT	WT	WT	nucletide position 916 deleted A
13	ICDC10	1. rpoB 530-534 WT -	1. katG 313-317 WT-	none	1. embB 306 ATG-GTG+	RIF+INH+EMB	RIF+INH+EMB	533 CTG-CCG	315 AGC -AAC	WT	WT	WT	WT	embB 306 ATG-GTG
14	ICDC11	none	1.katG 315 AGC-ACC+	none	none	INH	INH	WT	315 AGC-ACC	WT	WT	WT	WT	WT
15	ICDC12	1. rpoB 511 CTG-CCG +	1. KatG 315 AGC-ACC+	none	none	RIF+INH	RIF+INH	511 CTG-CCG	315 AGC-ACC	WT	WT	WT	WT	WT
16	ICDC13	1. rpoB 531 TCG-TTG +	1. KatG 315 AGC-ACC+	1. rpsL 39-44 WT-	1. embB 306 ATG-GTG+	RIF+INH+SM+EMB	RIF+INH+SM+EMB	531 TCG-TTG	315 AGC-ACC	WT	WT	43 AAG-AGG	WT	306 ATG-GTG
17	ICDC14	1. rpoB 522-527 WT -	1. KatG 315 AGC-ACC+	1. rpsL 43 AAG-AGG +	none	RIF+INH+SM	RIF+INH+SM	526 CAC-GGC	315 AGC-ACC	WT	WT	43 AAG-AGG	WT	WT
18	ICDC15	1. rpoB 526 CAC-TAC+	1. inhA (-15) C-T+	1. rrs 513 A-C +	none	RIF+INH+SM	RIF+INH+SM	526 CAC-TAC	WT	(-15) C-T	WT	WT	513 A-C	WT
19	ICDC16	1. rpoB 531 TCG-TTG +	1. katG 315 AGC-ACC+	1. rpsL 88 AAG-AGG +	none	RIF+INH+SM	RIF+INH+SM	531 TCG-TTG	315 AGC-ACC	WT	WT	88 AAG-AGG	WT	WT
20	ICDC17	none	1. katG 315 AGC-ACC+	1. rpsL 88 AAG-AGG +	1. embB 406 GGC-GAC +	INH+SM+EMB	INH+SM+EMB	WT	315 AGC-ACC	WT	WT	88 AAG-AGG	WT	406 GGC-GAC
21	ICDC18	none	1. katG 315 AGC-ACC+	none	none	INH	INH	WT	315 AGC-ACC	WT	WT	WT	WT	WT
22	ICDC19	1. rpoB 526 CAC-GAC+	1. katG 315 AGC-ACC+	1. rpsL 43 AAG-AGG +	1. embB 406 GGC-GAC +	RIF+INH+SM+EMB	RIF+INH+SM+EMB	526 CAC-GAC	315 AGC-ACC	WT	WT	43 AAG-AGG	WT	406 GGC-GAC
23	ICDC20	1. rpoB 509-514 WT -	1. inhA (-15) C-T+; 2. ahpC (-52) C-T +	1. rrs 513 A-C +	1. embB 306 ATG-GTG+	RIF+INH+SM+EMB	RIF+INH+SM+EMB	nucletide positions 1284-1292 CCAGCTGAG deleted	WT	(-15) C-T	ahpC (-52) C-T	WT	513 A-C	306 ATG-GTG
24	ICDC21	1. rpoB 531 TCG-TTG +	1. katG 315 AGC-ACC+	none	1. embB 303-307 WT -	RIF+INH+EMB	RIF+INH	531 TCG-TTG	315 AGC-ACC	WT	WT	WT	WT	306 ATG-CTG
25	ICDC22	1. rpoB 531 TCG-TTG +	none	1. rpsL 39-44 WT-; 2. rpsL 86-90 WT; 3. rrs 509-525 WT	none	RIF+SM	RIF+SM	531 TCG-TTG	WT	WT	WT	88 AAG-AGG	WT	WT
26	ICDC23	1. rpoB 522-527 WT -	none	none	1. embB 306 ATG-GTG+	RIF+EMB	INH	526 CAC - AAC	WT	WT	WT	WT	WT	306 ATG-GTG
27	ICDC24	1. rpoB 526 CAC-GAC+	1. katG 315 AGC-ACC+	1. rpsL 43 AAG-AGG +	1. embB 406 GGC-GAC +	RIF+INH+SM+EMB	RIF+INH+SM+EMB	526 CAC-GAC	315 AGC-ACC	WT	WT	43 AAG-AGG	WT	406 GGC-GAC
28	ICDC25	1.rpoB 531 TCG-TTG+	none	none	none	RIF	RIF	531 TCG-TTG	WT	WT	WT	WT	WT	WT
29	ICDC26	1. rpoB 511 CTG-CCG +; 2. rpoB 516 GAC-TAC +	1. KatG 315 AGC-ACC+	1. rpsL 43 AAG-AGG +	none	RIF+INH+SM	RIF+INH+SM	511 CTG-CCG, 516 GAC-TAC	315 AGC-ACC	WT	WT	43 AAG-AGG	WT	WT
30	ICDC27	none	1. inhA (-15) C-T+	1. rrs 513 A-C +	1. embB 306 ATG-ATA+	INH+SM+EMB	INH+SM+EMB	WT	WT	(-15) C-T	WT	WT	513 A-C	306 ATG-ATA
31	ICDC28	1. rpoB 526 CAC-TAC+	1. KatG 315 AGC-ACC+	1. rpsL 43 AAG-AGG +	1. embB 306 ATG-ATA+	RIF+INH+SM+EMB	RIF+INH+SM	526 CAC-TAC	315 AGC-ACC	WT	WT	43 AAG-AGG	WT	306 ATG-ATA
32	ICDC29	1. rpoB 511 CTG-CCG+	1. inhA (-15) C-T+	1. rpsL 43 AAG-AGG +	none	RIF+INH+SM	RIF+INH+SM	511 CTG-CCG	WT	(-15) C-T	WT	43 AAG-AGG	WT	WT
33	ICDC30	1. rpoB 526 CAC-TAC+	1. inhA (-15) C-T+	none	none	RIF+INH	RIF+INH	526 CAC-TAC	WT	(-15) C-T	WT	WT	WT	WT
34	ICDC31	none	1. inhA (-15) C-T+	1. rrs 513 A-C +	1. embB 306 ATG-ATA+	INH+ SM+EMB	INH+ SM+EMB	WT	WT	(-15) C-T	WT	WT	513 A-C	306 ATG-ATA
35	ICDC32	1. rpoB 526 CAC-TAC+	1. katG 313-317 WT-	none	none	RIF+INH	RIF+INH	526 CAC-TAC	315 AGC- ACC; 317 ATC-GTC	WT	WT	WT	WT	WT
36	ICDC33	1. rpoB 531 TCG-TTG +	1. inhA (-15) C-T+	1. rpsL 43 AAG-AGG +	1. embB 306 ATG-GTG+	RIF+INH+SM+EMB	RIF+INH+SM+EMB	531 TCG-TTG	WT	(-15) C-T	WT	43 AAG-AGG	WT	306 ATG-GTG
37	ICDC34	1. rpoB 526 CAC-TAC+	1. ahpC (-52) C-T +	1. rpsL 88 AAG-AGG +	1. embB 306 ATG-GTG+	RIF+INH+SM+EMB	RIF+INH+SM+EMB	526 CAC-TAC	WT	WT	(-52) C-T	88 AAG-AGG	WT	306 ATG-GTG
38	ICDC35	1. rpoB 531 TCG-TTG +	1. katG 315 AGC-ACC+	1. rpsL 88 AAG-AGG +	1. embB 306 ATG-GTG+	RIF+INH+SM+EMB	RIF+INH+SM+EMB	531 TCG-TTG	315 AGC-ACC	WT	WT	88 AAG-AGG	WT	306 ATG-GTG
39	ICDC36	1. rpoB 516 GAC-GGC+	1. ahpC (-59)-(-43) WT -	1.rpsL 43 AAG-AGG+	1. embB 303-307 WT -	RIF+INH+SM+EMB	RIF+INH+SM+EMB	516 GAC-GGC	WT	WT	(-48)G-A	43 AAG-AGG	WT	nucletide position 910-912 deleted CAT
40	ICDC37	1. rpoB 531 TCG-TTG +	1. katG 315 AGC-ACC+	none	none	RIF+INH	RIF+INH	531 TCG-TTG	315 AGC-ACC	WT	WT	WT	WT	WT
41	ICDC38	none	1. ahpC (-86)-(-68) WT -	1. rpsL 39-44 WT-; 2. rrs 509-525 WT	1. embB 303-307 WT -	INH+SM+EMB	INH+SM+EMB	WT	WT	WT	(-81)C-T	43 AAG-AGG	WT	306 ATG-ATC
42	ICDC39	1. rpoB 531 TCG-TTG +	1. inhA (-15) C-T+	none	1. embB 306 ATG-GTG+	RIF+INH+EMB	RIF+INH+EMB	531 TCG-TTG	WT	(-15) C-T	WT	WT	WT	306 ATG-GTG
NOTE. RIF, rifampicin; INH, isoniazid; SM, streptomycin; EMB, ethambutol,*"+" after the probe name meaned that the hybridization was existing, "-" meaned that no hybridization was existing； RDBH，reverse dot blot hybridization
